# Supplementary material for: Identification of alternative splicing associated with clinical features: from pan-cancers to genitourinary tumors
Source: Front Oncol. 2023 Sep 25;13:1249932. doi: 10.3389/fonc.2023.1249932 (PMC10557043; doi:10.3389/fonc.2023.1249932)
Supplement: Supplementary file 7 [file DataSheet_1.zip]

Archive with 31 entries (21 files):
- Raw Data/
- Raw Data/microscopy images/
- Raw Data/microscopy images/Figure7E/
- Raw Data/microscopy images/Figure7E/786-O-clones.jpg
- Raw Data/microscopy images/Figure7E/OS-clones.jpg
- Raw Data/microscopy images/Figure7G/
- Raw Data/microscopy images/Figure7G/Figure7G 786O-NC.jpg
- Raw Data/microscopy images/Figure7G/Figure7G 786O-sh1.jpg
- Raw Data/microscopy images/Figure7G/Figure7G 786O-sh2.jpg
- Raw Data/microscopy images/Figure7G/Figure7G OS-NC.jpg
- Raw Data/microscopy images/Figure7G/Figure7G OS-sh1.jpg
- Raw Data/microscopy images/Figure7G/Figure7G OS-sh2.jpg
- Raw Data/microscopy images/Figure8E/
- Raw Data/microscopy images/Figure8E/5637-clones.jpg
- Raw Data/microscopy images/Figure8E/T24-clones.jpg
- Raw Data/microscopy images/Figure8G/
- Raw Data/microscopy images/Figure8G/Figure8G 5637-NC.jpg
- Raw Data/microscopy images/Figure8G/Figure8G 5637-sh1.jpg
- Raw Data/microscopy images/Figure8G/Figure8G 5637-sh2.jpg
- Raw Data/microscopy images/Figure8G/Figure8G T24-NC.jpg
- Raw Data/microscopy images/Figure8G/Figure8G T24-sh1.jpg
- Raw Data/microscopy images/Figure8G/Figure8G T24-sh2.jpg
- Raw Data/Rcode/
- Raw Data/Rcode/Rcode.txt
- Raw Data/Source data/
- Raw Data/Source data/Figure7 A-D/
- Raw Data/Source data/Figure7 A-D/CCK8-sh-TUBB3.xlsx
- Raw Data/Source data/Figure7 A-D/qPCR-sh-TUBB3.xlsx
- Raw Data/Source data/Figure8 A-D/
- Raw Data/Source data/Figure8 A-D/CCK8-sh-PCBP2.xlsx
- Raw Data/Source data/Figure8 A-D/qPCR-sh-PCBP2.xlsx
