# Supplementary material for: Identification of alternative splicing associated with clinical features: from pan-cancers to genitourinary tumors
Source: Front Oncol. 2023 Sep 25;13:1249932. doi: 10.3389/fonc.2023.1249932 (PMC10557043; doi:10.3389/fonc.2023.1249932)
Supplement: Supplementary file 7 [file DataSheet_1.zip › Raw Data/Rcode/Rcode.txt]

#### table S1 ####
ccl <- readRDS("clinical_variates_with_sample_more_than20_spliceseq.rds")
ccl <- ccl %>% group_by(cancerType,clType,clValue) %>% mutate(n=n()) %>% filter(n>20)
write.csv(ccl, file = "tableS1_clinical_variates_with_sample_per_group_more_than20.csv")


#### figure 1 ####
ccl.stat <- ccl %>% group_by(cancerType,clType,clValue) %>% summarise(n=n())
ccl.stat.cl <- ccl.stat.mat <- ccl.stat %>% group_by(cancerType,clType) %>% summarise(n=n())

ccl.stat.mat$n <- 1
ccl.stat.mat <- ccl.stat.mat %>% spread(cancerType,n,0)

write.csv(ccl.stat.mat,file="test.ccl.stat.mat.csv")
ccl.stat.mat <- read.csv(file="test.ccl.stat.mat.csv")
row.names(ccl.stat.mat) <- ccl.stat.mat$clType
ccl.stat.mat <- ccl.stat.mat[,-1]
pdf(file="panc_compare_ccl_stat.pdf",width=7,height=8)
Heatmap(ccl.stat.mat,col = c("grey90","red"), border="black",
        cluster_rows = T,cluster_columns = T,show_row_names = T, row_names_side ="right",
        show_column_names = T, column_names_side = "top", show_column_dend = F,
        show_row_dend = F,show_heatmap_legend = T,
        heatmap_legend_param = list(title="#DASE",border="black"))
dev.off()

ccl.stat.cls <- ccl.stat.cl %>% group_by(cancerType) %>% summarise(n=n())
mean(ccl.stat.cls$n)

ccl.stat.cl <- ccl.stat.cl %>% group_by(clType) %>% summarise(n=n())


#### figure 2 ####
ssd <- read.csv("spliceseq_clinical_variates_as_info_10_new.csv")
ssd <- ssd[ssd$CI_Type!="sample_type",]

ssinfo <- readRDS("spliceseq_infoAllTis.rds")
table(ssinfo$cancerType)
ssd$idcancer <- paste(ssd$Cancer_Type, ssd$Splice_Event, sep = "_")
ssinfo$idcancer <- paste(ssinfo$cancerType, ssinfo$SpliceEvent, sep = "_")
ssd <- merge(ssd, ssinfo[,c("idcancer", "pct")], by = "idcancer")
ssdx <- ssd[ssd$pct>0.75,]

ssdx.filter <- ssdx %>% group_by(Cancer_Type, CI_Type) %>% filter(n()>50)
ssdx.filter <- ssdx.filter[order(ssdx.filter$Cancer_Type, ssdx.filter$CI_Type, decreasing = F),]
write.csv(ssdx.filter, "all_ases_morethan50_of_clinical_features.csv")
saveRDS(ssdx, "all_ases_of_clinical_features.rds")


statx <- data.frame(table(ssdx$Cancer_Type, ssdx$CI_Type))
statx <- statx[statx$Freq>50,]

statx <- statx %>% spread(Var1, Freq, 0)
statx <- data.frame(statx)
row.names(statx) <- statx$Var2

col_fun3 = colorRamp2(c(0, 200, 4000), c("white","orange","darkred"))

pdf(file="panc_compare_stat.pdf",width=5,height=8)
Heatmap(t(statx[,-1]),col = col_fun3, border="grey30",
        cluster_rows = T,cluster_columns = T,show_row_names = T, row_names_side ="right",
        show_column_names = T, column_names_side = "top", show_column_dend = F,
        show_row_dend = F,show_heatmap_legend = T,
        heatmap_legend_param = list(title="#DASE",border="grey30"))
dev.off()


##### figure 2-S1 #####
ssdx.stat <- ssdx %>% group_by(Cancer_Type, CI_Type) %>% filter(n()>50)
ssdx.stat <- ssdx.stat %>% group_by(Cancer_Type, CI_Type, Splice_Type) %>% summarise(Freq = n())
ssdx.stat <- ssdx.stat %>% group_by(Cancer_Type, CI_Type) %>% mutate(pct=round(100*Freq/sum(Freq),2))

ssdx.stat <- ssdx.stat[,names(ssdx.stat)!="Freq"] %>% spread(Splice_Type, pct, fill = 0)
ssdx.stat <- data.frame(ssdx.stat)
row.names(ssdx.stat) <- paste0(ssdx.stat$Cancer_Type, " (", ssdx.stat$CI_Type,")")

col_fun3 = colorRamp2(c(0, 50, 100), c("white","orange","darkred"))
pdf(file="panc_compare_stat_splicetypes2.pdf",width=15,height=5)
Heatmap(t(ssdx.stat[,-c(1,2)]),col = col_fun3, border="grey30",
        cluster_rows = T,cluster_columns = T,show_row_names = T, row_names_side ="right",
        show_column_names = T, column_names_side = "top", show_column_dend = T,column_dend_side = "bottom",
        show_row_dend = T, row_dend_side = "left", show_heatmap_legend = T,
        heatmap_legend_param = list(title="#DASE",border="grey30"))
dev.off()


###### figure 2-S2 ########
library(rstatix)
clin <- readRDS(file="clinical_variates_with_sample_more_than20_spliceseq.rds")

immune <- read.csv("infiltration_estimation_for_tcga.csv")
row.names(immune) <- immune$cell_type
immune <- immune[,strsplit2(names(immune), split="_")[,2]=="CIBERSORT"]
# immune$sum <- apply(immune, 1, sum)
immune$sampleID <- substr(gsub("-", "_", row.names(immune)), 1, 12)
immune$sampleID <- ifelse(substr(row.names(immune), 14, 15)==11, paste0(immune$sampleID, "_Norm"), immune$sampleID)
immune <- immune %>% group_by(sampleID) %>% summarise_all(mean) %>% as.data.frame()

row.names(immune) <- immune$sampleID
immune <- immune[,strsplit2(names(immune), split="_")[,2]=="CIBERSORT"]
immune <- round(immune*100,3)

immune <- data.frame(t(immune))
immune <- immune[,names(immune)%in%clin$sampleID]

clin <- clin[clin$sampleID%in%names(immune),]
# immune <- immune %>% gather(celltype, CIBERSORT, -c("sampleID"))
# immunex <- merge(clin, immune, by= "sampleID", all=T)
# immune.stat <- immunex %>% group_by("cancerType", "clType", "celltype") %>% wilcox_test(CIBERSORT ~ clValue)
# names(immunex)

cType <- unique(clin$cancerType)


diff_PSI=function(df1,df2){
  re <- data.frame(apply(!is.na(df1),1,sum))
  names(re) <- "n1"
  re$n2 <- apply(!is.na(df2),1,sum)
  re$med1 <- apply(df1,1,mean,na.rm=T)
  re$med2 <- apply(df2,1,mean,na.rm=T)
  re$psiDiff <- re$med2 - re$med1
  
  #re <- re[re$n1>=20 & re$n2>=20 & abs(re$psiDiff)>0.05,]
  # re <- re[re$n1>=20 & re$n2>=20 & abs(re$psiDiff)>0.1,]
  re <- re[re$n1>=20 & re$n2>=20,]
  df1 <- df1[row.names(re),]
  df2 <- df2[row.names(re),]
  
  if(nrow(re)==0){
    re <- data.frame(psiDiff=0,wilcoxDiff=0,bhDiff=0,idType="na",clType="na",clValue="na",cancerType="na")[0,]
  }else{
    ## NA value will be automatically deleted
    re$wilcoxDiff <- suppressWarnings(tryCatch(sapply(1:nrow(df1),function(i) wilcox.test(as.numeric(df1[i,]),as.numeric(df2[i,]))$p.value),error = function(e) return(NA)))
    re$bhDiff <- ifelse(!is.na(re[,"wilcoxDiff"]),p.adjust(re[,"wilcoxDiff"],method = "BH",n = length(re[,"wilcoxDiff"])),1)
    re$idType <- row.names(re)
    re <- re[,-c(1,2,3,4)]
  }
  return(re)
}

for(ct in cType){
  # ct <- cType[2]
  cat("\n",ct)
  dfc <- clin[clin$cancerType==ct,]
  vtc <- unique(dfc$clType)
  
  for(vt in vtc){
    # vt <- vtc[2]
    cat("\n",vt)
    dfx <- dfc[dfc$clType==vt,]
    sample1 <- as.character(dfx[dfx$clValue==names(table(dfx$clValue))[1],"sampleID"])
    df1 <- immune[,sample1]
    sample2 <- as.character(dfx[dfx$clValue==names(table(dfx$clValue))[2],"sampleID"])
    df2 <- immune[,sample2]
    
    re <- diff_PSI(df1,df2)
    
    if(nrow(re)!=0){
      re$clType <- vt
      re$clValue <- paste('"',names(table(dfx$clValue))[2],'"'," vs ",'"',names(table(dfx$clValue))[1],'"',sep="")
      re$cancerType <- ct
    }
    
    if(vt==vtc[1]){
      res <- re
    }else{
      res <- rbind(res,re)
    }
  }
  
  if(ct==cType[1]){
    result <- res
  }else{
    result <- rbind(result,res)
  }
  saveRDS(result,file="clinical_variates_as_CIBERSORT_diff_selected.rds")
}


##
result <- readRDS("clinical_variates_as_CIBERSORT_diff_selected.rds")
result <- result[abs(result$psiDiff)>3 & result$bhDiff<0.05,]
result$bhDiff <- -log(result$bhDiff, 10)
max(result$bhDiff)
length(unique(result$cancerType))
length(unique(result$clType))
result$cancerFeature <- paste0(result$cancerType, "(", result$clType, ")")
result <- result[,c("cancerFeature", "idType", "bhDiff")] %>% spread(idType, bhDiff, fill=0) %>% as.data.frame()
row.names(result) <- result$cancerFeature
result <- result[,-1]

col_fun3 = colorRamp2(c(0, 5, 10, 15), c("white","orange","darkred","black"))
pdf(file="panc_compare_immune.pdf",width=7.5,height=13)
Heatmap(result,col = col_fun3, border="grey30",
        cluster_rows = T,cluster_columns = T,show_row_names = T, row_names_side ="right",
        show_column_names = T, column_names_side = "top", show_column_dend = F,
        show_row_dend = F, show_heatmap_legend = T, column_names_rot = 45,
        heatmap_legend_param = list(title="-log10(FDR)",border="grey30"))
dev.off()


#### figure 3 ####
race <- ssdx[grepl("race",ssdx$CI_Type),]
race1 <- race[grepl("african",race$CI_Value),]
race2 <- race[grepl("asian",race$CI_Value),]


ase_race1 <- race1 %>% group_by(Splice_Event) %>% summarise(n=n())
ase_race2 <- race2 %>% group_by(Splice_Event) %>% summarise(n=n())

ase_race1 <- ase_race1[ase_race1$n>=5,]
ase_race2 <- ase_race2[ase_race2$n>=3,]

ase_race_ol <- ase_race1$Splice_Event[ase_race1$Splice_Event%in%ase_race2$Splice_Event]

ccl <- readRDS("clinical_variates_with_sample_per_group_more_than20.rds")
ccl.stat <- ccl %>% group_by(cancerType,clType,clValue) %>% summarise(n=n())

ccl.race <- ccl.stat[grepl("race",ccl.stat$clType),]
ccl.race <- ccl.race[ccl.race$n>=20 & ccl.race$cancerType!="GBM",]


r1 <- race1$Cancer_Type[!duplicated(race1$Cancer_Type)]
r2 <- race2$Cancer_Type[!duplicated(race2$Cancer_Type)]

ccl.race$cancerType <- factor(ccl.race$cancerType,levels = c(r1,r2))

## plot race sample size
pdf(file="panc_compare_race_sample.pdf",width=7,height=4.5)
ggplot(ccl.race,aes(cancerType,n,fill=clValue,colour=clValue)) + 
  geom_bar(aes(x=cancerType, fill=clValue),stat="identity", position="stack",width = 0.5,size=0.2)+
  labs(x="",y="#Samples") +
  # scale_y_continuous(breaks = c(0,200,400,600,800)) +
  scale_colour_manual(values = rep("black",5))+
  scale_fill_manual(values = c("Salmon","DodgerBlue","lightgreen","Khaki3","red"))+
  theme_classic() +
  # geom_hline(yintercept = 0, size = 0.4, color="black") +
  # annotate("text", label = "SpliceSeq",x=3,y= 1.8) +
  # annotate("text", label = "SplAdder",x=3,y= -1.1) +
  theme(axis.text.y= element_text(size=12,color="black"),
        axis.text.x= element_text(size=12,color="black",angle=90),
        axis.ticks = element_line(color = "black"),
        # axis.title.x=element_text(size=12,face="bold"),
        # axis.title.y=element_text(size=12,face="bold"),
        legend.text=element_text(size=10,colour="black"),
        legend.title=element_text(size=10,face="bold",colour="black"),
        legend.position="right",
        # strip.background = element_rect(color ="black",size = 0.5,fill = "white"),
        # strip.text = element_text(size=10,face="bold"),
        panel.grid.major.y = element_line(color="black",size=0.2,linetype = "dotted"),
        panel.grid.minor.y = element_line(color="black",size=0.2,linetype = "dotted"))
dev.off()


# plot race dases
ase_race_stat <- race %>% group_by(Cancer_Type, Splice_Type) %>% summarise(n=n())
ase_race_stat$Cancer_Type <- factor(ase_race_stat$Cancer_Type,levels = c(r1,r2))
ase_race_stat$Splice_Type <- factor(ase_race_stat$Splice_Type,levels = c("AP","AT","AA","AD","ME","RI","ES"))
pdf(file="panc_compare_race_dase.pdf",width=6,height=4.5)
ggplot(ase_race_stat,aes(Cancer_Type,n,fill=Splice_Type,colour=Splice_Type)) + 
  geom_bar(aes(x=Cancer_Type, fill=Splice_Type),stat="identity", position="stack",width = 0.5,size=0.2)+
  labs(x="",y="#DASEs") +
  scale_y_continuous(limits = c(0,1500),breaks = c(0,500,1000,1500),labels = c(0,500,1000,1500)) +
  scale_colour_manual(values = rep("black",7))+
  scale_fill_manual(values = c("DarkOrange","Thistle3","Salmon","Khaki3","red","DodgerBlue","lightgreen"))+
  theme_classic() +
  # geom_hline(yintercept = 0, size = 0.4, color="black") +
  # annotate("text", label = "SpliceSeq",x=3,y= 1.8) +
  # annotate("text", label = "SplAdder",x=3,y= -1.1) +
  theme(axis.text.y= element_text(size=12,color="black"),
        axis.text.x= element_text(size=12,color="black",angle=90),
        axis.ticks = element_line(color = "black"),
        # axis.title.x=element_text(size=12,face="bold"),
        # axis.title.y=element_text(size=12,face="bold"),
        legend.text=element_text(size=10,colour="black"),
        legend.title=element_text(size=10,face="bold",colour="black"),
        legend.position="right",
        # strip.background = element_rect(color ="black",size = 0.5,fill = "white"),
        # strip.text = element_text(size=10,face="bold"),
        panel.grid.major.y = element_line(color="black",size=0.2,linetype = "dotted"),
        panel.grid.minor.y = element_line(color="black",size=0.2,linetype = "dotted"))
dev.off()


#
ase_race_dase <- race[race$Splice_Event%in%ase_race_ol,]
ase_race_dase <- ase_race_dase[,c("Splice_Event","Cancer_Type","PSI_Difference")]
ase_race_dase <- ase_race_dase %>% spread(Cancer_Type,PSI_Difference,0)
row.names(ase_race_dase)<- ase_race_dase$Splice_Event
ase_race_dase <- ase_race_dase[,c(r1,r2)]
# names(ase_race_dase) <- factor(names(ase_race_dase),levels=c(r1,r2))


col_fun3 = colorRamp2(c(-1,-0.5,0,0.5,1), c("navy","lightblue","white","orange","darkred"))

pdf(file="panc_compare_race_ol.pdf",width=8,height=3.5)
Heatmap(ase_race_dase,col = col_fun3, border="grey30",
        cluster_rows = T,cluster_columns = F,show_row_names = T, row_names_side ="right",
        show_column_names = T, column_names_side = "top", show_column_dend = F,
        show_row_dend = F,show_heatmap_legend = T,
        heatmap_legend_param = list(title="#DASE",border="grey30"))
dev.off()


# ase_race_qtl
xx <- cho_total[qtl_all$idType%in%ase_race_ol,]
yy <- qtl_all[qtl_all$idType%in%ase_race_ol,]

ase_race_qtl <- read.table("panc_compare_race_qtl.txt",sep="\t",header=T)
ase_race_qtl$idType <- paste(ase_race_qtl$Gene,ase_race_qtl$Splicing.type,ase_race_qtl$AS.ID,sep="_")
ase_race_qtl <- ase_race_qtl[ase_race_qtl$idType%in%ase_race_ol,]
ase_race_qtl <- ase_race_qtl[ase_race_qtl$SNP.ID!="rs10805812",]
ase_race_qtl$idType <- paste(ase_race_qtl$SNP.ID,"for",ase_race_qtl$Gene,ase_race_qtl$Splicing.type,ase_race_qtl$AS.ID,sep="_")
ase_race_qtl$P.value <- -log10(ase_race_qtl$P.value)
ase_race_qtl <- ase_race_qtl[,c("Cancer.type","idType","P.value")] %>% spread(Cancer.type,P.value,0)
row.names(ase_race_qtl) <- ase_race_qtl$idType
ase_race_qtl <- ase_race_qtl[,c(r1,r2)]

col_fun3 = colorRamp2(c(0,50,250), c("white","orange","darkred"))

pdf(file="panc_compare_race_qtl.pdf",width=8,height=3.5)
Heatmap(ase_race_qtl,col = col_fun3, border="grey30",
        cluster_rows = T,cluster_columns = F,show_row_names = T, row_names_side ="left",
        show_column_names = T, column_names_side = "top", show_column_dend = F,
        show_row_dend = F,show_heatmap_legend = T,
        heatmap_legend_param = list(title="#DASE",border="grey30"))
dev.off()


#### figure 4 #### 
esca <- ssdx[ssdx$Cancer_Type=="ESCA",]
esca_stat <- data.frame(table(esca$CI_Type))
esca_ci <- esca_stat$Var1[esca_stat$Freq>50]
esca <- esca[esca$CI_Type%in%esca_ci,]

ccl <- readRDS("clinical_variates_with_sample_per_group_more_than20.rds")
ccl$cls <- paste(ccl$clType,ccl$clValue,sep="_")
ccl.esca.stat <- ccl[ccl$cancerType=="ESCA",]  %>% group_by(cancerType,clType,clValue) %>% summarise(n=n())
ccl.esca.stat <- ccl.esca.stat[!ccl.esca.stat$clType%in%c("alcohol_history.exposures","gender.demographic","pathologic_T","tobacco_smoking_history","tumor_stage.diagnoses") &
                                 ccl.esca.stat$clValue!="black or african american",]
ccl.esca.stat$cls <- paste(ccl.esca.stat$clType,ccl.esca.stat$clValue,sep="_")

ccl.esca <- ccl[ccl$cancerType=="ESCA" & ccl$cls%in%ccl.esca.stat$cls,]
ccl.esca <- ccl.esca[,c(1,3,4)] %>% spread(clType, clValue, "zNot_reported")
ccl.esca <- ccl.esca[order(ccl.esca$race.demographic,decreasing = F),]
names(ccl.esca)[2:11] <- c("age","bmi","metaplasia","dysplasia","type","grade","pathologic_N","race","reflux","site")

ccl.esca$age <- gsub(">= 60","H60",gsub("< 60","L60",ccl.esca$age ))
ccl.esca$bmi <- gsub(">= 24.22","High",gsub("< 24.22","Low",ccl.esca$bmi ))
ccl.esca$dysplasia <- gsub("Low/High grade","Yes",gsub("Negative/no dysplasia","No",ccl.esca$dysplasia ))
ccl.esca$type <- gsub("Adenomas and Adenocarcinomas","Adenomas",gsub("Squamous Cell Neoplasms","Squamous",ccl.esca$type))
ccl.esca$grade <- gsub("G3/G4","G34",gsub("G1/G2","G12",ccl.esca$grade))
ccl.esca$pathologic_N <- gsub("//+","Y",gsub("//-","N",ccl.esca$pathologic_N))
ccl.esca$site <- gsub("Lower third of esophagus","L3",gsub("Middle third of esophagus","M3",ccl.esca$site))
ccl.esca <- ccl.esca[,c("metaplasia","dysplasia","pathologic_N","grade","reflux","bmi","age","site","type","race")]


ccl.esca <- ccl.esca[order(ccl.esca$type,decreasing = F),]
ccl.esca <- ccl.esca[,c("metaplasia","dysplasia","pathologic_N","grade","reflux","bmi","age","site","race","type")]


ha2 = rowAnnotation(df=ccl.esca,
                    col = list(age = c("L60" = "Khaki","H60" = "Khaki3", zNot_reported = "Grey70"),
                               bmi = c(High = "VioletRed",Low = "RoyalBlue", zNot_reported = "Grey70"),
                               metaplasia = c(YES = "darkorange", NO = "#fedcbd", zNot_reported = "Grey70"),
                               dysplasia = c(Yes = "#ef662a",No="#f7d4c5", zNot_reported = "Grey70"),
                               type = c(Adenomas = "DodgerBlue",Squamous="#030150", zNot_reported = "Grey70"),
                               grade = c(G12="Salmon",G34="Red", zNot_reported = "Grey70"),
                               pathologic_N = c("N+"="#14c850","N-"="#c4fdd7",zNot_reported = "Grey70"),
                               race=c(asian="Salmon",white="lightgreen",zNot_reported = "Grey70"),
                               reflux=c(YES="navy",NO="lightblue",zNot_reported = "Grey70"),
                               site=c(L3="springgreen",M3="darkgreen",zNot_reported = "Grey70")
                    ),
                    annotation_name_side = "top",
                    annotation_name_rot = 270,
                    width = unit(3, "cm"),
                    gap = unit(c(1,1,1,2,1,1,1,1,1,1),"mm"))

pdf(file="panc_compare_esca2.pdf",width=5,height=5)
draw(Heatmap(matrix(nrow = nrow(ccl.esca), ncol = 0))+ha2) 
dev.off()


ccl.esca.fisher <- ccl.esca[ccl.esca$type!="zNot_reported",]
xx <- table(ccl.esca.fisher$metaplasia,ccl.esca.fisher$type)
addmargins(xx)
xx <- xx[-3,]
fisher.test(xx)$p


esca_stat <- esca %>% group_by(CI_Type,Splice_Type) %>% summarise(n=n())
esca_stat <- esca %>% group_by(Splice_Event) %>% summarise(n=n())

# compare cell types
ase.esca <- ssinfo$SpliceEvent[ssinfo$cancerType=="ESCA"]
ase.cesc <- ssinfo$SpliceEvent[ssinfo$cancerType=="CESC"]
ase.esca.cesc <- ase.esca[ase.esca%in%ase.cesc]
cell.esca <- ssdx[ssdx$Cancer_Type=="ESCA" & ssdx$CI_Type=="disease_type" & ssdx$Splice_Event%in%ase.esca.cesc,]
cell.cesc <- ssdx[ssdx$Cancer_Type=="CESC" & ssdx$CI_Type=="disease_type" & ssdx$Splice_Event%in%ase.esca.cesc,]

cell.esca.cesc <- cell.esca[cell.esca$Splice_Event%in%cell.cesc$Splice_Event,]


#### figure 5 + 5S ####
pathm <- ssdx[ssdx$Cancer_Type=="KIRC" & ssdx$CI_Type=="pathologic_M",]
write.csv(pathm, file="kirc_pathologic_m.csv")
table(pathm$Splice_Type)

##
smoke <- ssdx[ssdx$Cancer_Type=="LUAD" & ssdx$CI_Type=="tobacco_smoking_history",]
table(smoke$Splice_Type)
write.csv(smoke, file="luad_tobacco_smoking.csv")

##
gender <- ssdx[ssdx$Cancer_Type=="KIRP" & ssdx$CI_Type=="gender.demographic",]
table(gender$Splice_Type)
write.csv(gender, file="kirp_gender_demographic.csv")

##
afp <- ssdx[ssdx$Cancer_Type=="LIHC" & ssdx$CI_Type=="fetoprotein_outcome_value",]
table(afp$Splice_Type)
write.csv(afp, file="kirp_alpha_fetoprotein.csv")

##
polyps <- ssdx[ssdx$Cancer_Type=="COAD" & ssdx$CI_Type=="history_of_colon_polyps",]
table(polyps$Splice_Type)
write.csv(polyps, file="coad_polyps_history.csv")

calgb <- ssdx[ssdx$Cancer_Type=="LAML" & ssdx$CI_Type=="acute_myeloid_leukemia_calgb_cytogenetics_risk_category",]
table(calgb$Splice_Type)
write.csv(calgb, file="laml_calgb_cytogenetics.csv")

grade <- ssdx[ssdx$Cancer_Type=="BLCA" & ssdx$CI_Type=="neoplasm_histologic_grade",]
table(grade$Splice_Type)
write.csv(grade, file="blca_neoplasm_grade.csv")

site <- ssdx[ssdx$Cancer_Type=="PAAD" & ssdx$CI_Type=="site_of_resection_or_biopsy.diagnoses",]
table(site$Splice_Type)
write.csv(site, file="paad_site_resection.csv")


#### metascape ####
metascape <- read.table("metascape_merged.txt", sep="\t", header = T)
type <- unique(metascape$type)

for (i in type){
  # i = "polyps"
  meta <- metascape[metascape$type==i,]
  meta$Term <- paste(meta$Term,meta$Description,sep="/ ")
  meta$freq <- as.numeric(strsplit2(meta$InTerm_InList,split="/")[,1])
  meta <- meta[order(meta$LogP,decreasing = F),]
  meta <- meta[1:10,]
  meta <- meta[order(meta$freq,decreasing = F),]
  level <- meta$Term
  meta$Term <- factor(meta$Term,level=level)
  meta$LogP <- as.numeric(meta$LogP)
  
  ggplot(meta, aes(x = Term, y = freq, color= -LogP,fill= -LogP))+
    geom_bar(stat ="identity",width = 0.6,position = position_dodge(width=0.8))+        
    scale_color_continuous(low="lightblue",high="red")+  
    scale_fill_continuous(low="lightblue",high="red") +
    coord_flip()+
    labs(x = "Enriched terms",y = "#Genes", title = paste0("Top 10 pathways of ",i," DASEs"))+
    theme_bw() +
    theme(plot.title = element_text(size = 12),
          axis.text= element_text(size=9,color="black"),
          legend.text = element_text(size = 12,color="black"))
  fileName=paste0("dase_metascape_",i,".pdf")
  ggsave(fileName, height = 3, width = 7)
}


##
laml <- ssdx[ssdx$Cancer_Type=="LAML" & ssdx$CI_Type=="acute_myeloid_leukemia_calgb_cytogenetics_risk_category",]
laml <- laml[]
esca_ci <- esca_stat$Var1[esca_stat$Freq>50]
esca <- esca[esca$CI_Type%in%esca_ci,]


##
meta <- read.table("metascape_dase_esca.txt", sep="\t", header = T)

meta$Term <- paste(meta$Term,meta$Description,sep="/ ")
meta$freq <- as.numeric(strsplit2(meta$InTerm_InList,split="/")[,1])
meta <- meta[order(meta$LogP,decreasing = F),]
# meta <- meta[1:20,]
meta <- meta[1:10,]
meta <- meta[order(meta$freq,decreasing = F),]
level <- meta$Term
meta$Term <- factor(meta$Term,level=level)
meta$LogP <- as.numeric(meta$LogP)

ggplot(meta, aes(x = Term, y = freq, color= -LogP,fill= -LogP))+
  geom_bar(stat ="identity",width = 0.6,position = position_dodge(width=0.8))+        
  scale_color_continuous(low="lightblue",high="red")+  
  scale_fill_continuous(low="lightblue",high="red") +
  coord_flip()+
  labs(x = "Enriched terms",y = "#Genes", title = paste0("Top 10 pathways of ESCA DASEs"))+
  theme_bw() +
  theme(plot.title = element_text(size = 12),
        axis.text= element_text(size=9,color="black"),
        legend.text = element_text(size = 12,color="black"))

fileName=paste0("dase_metascape_esca.pdf")
ggsave(fileName, height = 3, width = 8)

fileName=paste0("dase_metascape_esca2.pdf")
ggsave(fileName, height = 5, width = 9)


#### figure 6 #### 
### DASE grouping for rMAPS2
## splice region
ssregion <- read.csv("spliceseq_info5_event_region.csv",header=T,row.names = 1)
ssregion$exon <- data.frame(strsplit2(ssregion$eventRegion,split="-"))[,2]
ssregion$exonStart <- data.frame(strsplit2(ssregion$exon,split=":"))[,1]
ssregion$exonEnd <- data.frame(strsplit2(ssregion$exon,split=":"))[,2]

ssregion$firstExon <- data.frame(strsplit2(ssregion$eventRegion,split="-"))[,1]
ssregion$firstExonStart <- data.frame(strsplit2(ssregion$firstExon,split=":"))[,1]
ssregion$firstExonEnd <- data.frame(strsplit2(ssregion$firstExon,split=":"))[,2]

ssregion$lastExon <- data.frame(strsplit2(ssregion$eventRegion,split="-"))[,3]
ssregion$lastExonStart <- data.frame(strsplit2(ssregion$lastExon,split=":"))[,1]
ssregion$lastExonEnd <- data.frame(strsplit2(ssregion$lastExon,split=":"))[,2]

#
info <- read.csv("info.csv",header=T,row.names=1)
info$idType <- paste(info$GeneSymbol,info$SpliceType,info$SpliceID,sep="_")
str <- read.csv("TCGA_SpliceSeq_Gene_Structure.txt",sep="\t",header=T)
str <- str[!duplicated(str$Symbol),c("Symbol","Chromosome","Strand")]
names(str) <- c("GeneSymbol","chr","strand")
info <- merge(info,str,by="GeneSymbol",all.x=T)
name <- c("idType","exonStart","exonEnd","firstExonStart","firstExonEnd","lastExonStart","lastExonEnd")
info <- merge(info,ssregion[,name],by="idType")
info$chr <- paste("chr",info$chr,sep="")


##
## bhDiff by all DASEs which is different
result <- readRDS(file="clinical_variates_as_results_spliceseq_diff_selected.rds")
result <- result[grepl("_ES_",result$idType),]

ctr <- result[result$bhDiff>0.9 & abs(result$psiDiff)<0.001,]
ctr %>% group_by(cancerType, clType) %>% summarise(n())

ct <- c("KIRC", "LUAD", "KIRP", "LIHC", "COAD", "LAML", "BLCA", "PAAD")
ci <- c("pathm", "smoke", "gender", "afp", "polyps", "calgb", "grade", "site")

for (i in 1:length(ct)){
  # i = 1
  ctrx <- ctr$idType[ctr$cancerType==ct[i]]
  sig <- get(ci[i])[get(ci[i])$Splice_Type=="ES",]
  if (nrow(sig)>80){
    siga <- sig$Splice_Event[sig$PSI_Difference>0]
    sigd <- sig$Splice_Event[sig$PSI_Difference<0]
    infox <- info
    infox$type <- ifelse(infox$idType%in%siga,"up",
                         ifelse(infox$idType%in%sigd,"down",
                                ifelse(infox$idType%in%ctrx,"ctr","other")))
    infox <- infox[infox$type!="other",]
    infox <- infox[order(infox$SpliceType,infox$type,decreasing = F),]
    table(infox$SpliceType,infox$type)
    fileName <- paste0("dases_for_rmaps_",ci[i] ,".txt")
    write.table(infox, file=fileName,sep="\t",row.names = F)
  }
}


psi_blca <- read.delim2("PSI_download_BLCA.txt",sep="\t", header=T)
row.names(psi_blca) <- paste(psi_blca$symbol, psi_blca$splice_type, psi_blca$as_id, sep="_")
psi_blca <- psi_blca[,grepl("TCGA", names(psi_blca))]
psi_blca[psi_blca=="null"] <- NA

psi_blca_stat <- data.frame(apply(!is.na(psi_blca[,grepl("Norm", names(psi_blca))]), 1, sum))
names(psi_blca_stat) <- "nNorm"
psi_blca_stat$nTumor <- apply(!is.na(psi_blca[,!grepl("Norm", names(psi_blca))]), 1, sum)
psi_blca_dase <- row.names(psi_blca_stat)[psi_blca_stat$nNorm>=10 & psi_blca_stat$nTumor>=30]

info_blca <- read.csv("spliceseq_info_BLCA.csv")
info_blca_dase <- info_blca %>% subset(abs(PSI_Difference) > 0.1 & FDR_Difference < 0.05 & Splice_Event%in%psi_blca_dase)
