# Supplementary material for: Identification of alternative splicing associated with clinical features: from pan-cancers to genitourinary tumors
Source: Front Oncol. 2023 Sep 25;13:1249932. doi: 10.3389/fonc.2023.1249932 (PMC10557043; doi:10.3389/fonc.2023.1249932)
Supplement: Supplementary file 7 [file DataSheet_1.zip › Raw Data/Source data/Figure7 A-D/CCK8-sh-TUBB3.xlsx]

## Sheet: Sheet1
DAY0														DAY0
OS		NC	SH1	SH2							BLANK			786O		NC	SH1	SH2							BLANK
	0.069	0.0489	0.0423	0.0581	0.0623	0.0465	0.0455	0.0618	0.0498	0.0495	0.0467	0.0565			0.0627	0.0493	0.045	0.0437	0.0572	0.0492	0.0406	0.0545	0.0445	0.0489	0.0449	0.0669
	0.0406	0.2776	0.2685	0.273	0.0883	0.0965	0.0929	0.1057	0.1006	0.0985	0.1042	0.0503			0.0438	0.3108	0.3123	0.3118	0.092	0.0977	0.0944	0.0968	0.0952	0.0918	0.1151	0.0464
	0.0202	0.2702	0.2785	0.2683	0.0902	0.0972	0.0904	0.1002	0.0982	0.0986	0.0541	0.0509			0.0311	0.3098	0.3052	0.311	0.099	0.0936	0.0949	0.0989	0.0975	0.1021	0.0541	0.0538
	0.0503	0.2705	0.2728	0.2677	0.0991	0.0952	0.0932	0.0958	0.0912	0.0898	0.0464	0.0505			0.0529	0.3143	0.3054	0.3115	0.0964	0.0926	0.0938	0.0942	0.0928	0.0912	0.0462	0.0473
	0.0473	0.0943	0.0914	0.0955	0.0923	0.0932	0.0934	0.0495	0.0454	0.0438	0.0485	0.0475			0.0528	0.0916	0.0942	0.0915	0.0939	0.0942	0.0937	0.0473	0.0468	0.0466	0.0473	0.0634
	0.0481	0.0938	0.0907	0.0926	0.0961	0.0995	0.0903	0.0484	0.0424	0.0424	0.0484	0.0444			0.0506	0.094	0.0983	0.0977	0.0992	0.0986	0.0957	0.0463	0.0438	0.0439	0.0422	0.0466
	0.0297	0.0908	0.0957	0.0988	0.0938	0.0904	0.0967	0.0429	0.0498	0.0411	0.0625	0.0572			0.0382	0.0957	0.0973	0.0917	0.0979	0.0976	0.0959	0.0484	0.0487	0.0466	0.0581	0.0521
	0.0699	0.0471	0.0411	0.0451	0.0504	0.0465	0.0439	0.0519	0.0521	0.043	0.0475	0.0678			0.0624	0.0457	0.0447	0.0527	0.0568	0.0449	0.0538	0.0636	0.0578	0.0531	0.0426	0.0657
DAY1														DAY1
					NC	SH1	SH2												NC	SH1	SH2
	0.0688	0.0491	0.0424	0.0569	0.061	0.0448	0.0441	0.0607	0.0486	0.0491	0.0466	0.0566			0.0624	0.049	0.0439	0.0436	0.0572	0.0492	0.0406	0.0544	0.0445	0.0471	0.0444	0.0662
	0.04	2.415	0.8929	0.8442	0.3599	0.377	0.3682	0.0962	0.0975	0.0983	0.1736	0.0429			0.0411	2.4892	1.2866	1.2395	0.3943	0.3622	0.3594	0.0902	0.0996	0.0986	0.1671	0.0407
	0.0392	2.462	0.8056	0.8581	0.3594	0.3363	0.3644	0.1061	0.0987	0.0962	0.1256	0.0559			0.0481	2.4002	1.2024	1.2558	0.3955	0.4004	0.3406	0.1016	0.0908	0.0975	0.1247	0.0532
	0.0482	2.378	0.888	0.844	0.3664	0.3213	0.3512	0.0926	0.0927	0.0959	0.0404	0.0484			0.0513	2.491	1.2902	1.2447	0.3943	0.3555	0.3753	0.0917	0.0948	0.0957	0.0459	0.0467
	0.047	0.0934	0.092	0.0967	0.095	0.0923	0.0903	0.0466	0.0443	0.0414	0.0455	0.0454			0.0519	0.0945	0.0931	0.0857	0.0926	0.0888	0.0904	0.0444	0.0496	0.0408	0.0406	0.0621
	0.0477	0.0912	0.091	0.0979	0.0937	0.0904	0.0905	0.0453	0.0438	0.0407	0.0426	0.0437			0.05	0.0921	0.0928	0.0942	0.0934	0.0895	0.091	0.0437	0.04	0.0487	0.0403	0.0465
	0.0401	0.1073	0.1088	0.0982	0.0963	0.0971	0.0994	0.0467	0.0408	0.0457	0.0488	0.0508			0.0408	0.0999	0.0978	0.0992	0.0927	0.0912	0.0936	0.0499	0.0482	0.0405	0.046	0.0447
	0.0688	0.0469	0.0403	0.0429	0.0499	0.0459	0.0431	0.0509	0.0494	0.0424	0.0461	0.0673			0.0729	0.0459	0.0448	0.0526	0.0568	0.045	0.0537	0.0639	0.0575	0.0525	0.0425	0.0656
DAY2														DAY2
								NC	SH1	SH2												NC	SH1	SH2
	0.0689	0.0491	0.0425	0.0578	0.0623	0.0464	0.0456	0.0626	0.0491	0.0493	0.0469	0.0567			0.0625	0.0492	0.0441	0.0438	0.0574	0.0493	0.0407	0.0547	0.0446	0.0472	0.0445	0.0665
	0.0441	3.3824	1.2067	1.0984	2.3459	0.8024	0.8253	0.5407	0.449	0.4523	0.2493	0.0476			0.0409	3.3777	1.8667	1.8573	2.3921	1.3878	1.2912	0.5437	0.4456	0.3854	0.2386	0.0417
	0.0369	3.3687	1.0872	1.0986	2.4608	0.8036	0.8047	0.5492	0.4524	0.4093	0.1603	0.0564			0.0481	3.4062	1.8596	1.8622	2.3966	1.3967	1.3985	0.5388	0.4524	0.3997	0.1866	0.0529
	0.0497	3.3818	1.0967	1.0946	2.4754	0.8033	0.7087	0.5601	0.4497	0.4573	0.1158	0.049			0.051	3.4097	1.8721	1.8703	2.3935	1.3895	1.3885	0.5313	0.4425	0.4251	0.1139	0.0459
	0.0475	0.0925	0.0973	0.0972	0.0976	0.0955	0.0939	0.0505	0.0481	0.0468	0.0497	0.0479			0.0517	0.0954	0.0953	0.0949	0.0939	0.0896	0.0912	0.0445	0.0446	0.0452	0.0452	0.0613
	0.0486	0.095	0.0973	0.0919	0.0961	0.0925	0.0922	0.0483	0.0445	0.0442	0.0477	0.0443			0.0499	0.0947	0.0933	0.0942	0.0943	0.0902	0.0917	0.0413	0.0418	0.0435	0.0413	0.0457
	0.0396	0.0939	0.0998	0.0923	0.1008	0.1038	0.1064	0.0438	0.0436	0.045	0.0622	0.0552			0.0407	0.0997	0.0994	0.0977	0.0933	0.0914	0.0936	0.0471	0.0475	0.0462	0.0453	0.0408
	0.0708	0.0475	0.0414	0.0465	0.0501	0.046	0.044	0.0517	0.0517	0.0429	0.0463	0.0674			0.0624	0.0459	0.0449	0.0528	0.0568	0.0451	0.0539	0.0638	0.0575	0.0526	0.0426	0.0656
DAY3														DAY3
		NC	SH1	SH2												NC	SH1	SH2
	0.0694	0.0492	0.0425	0.0582	0.0624	0.0479	0.0458	0.0619	0.0509	0.0496	0.0469	0.0567			0.0628	0.0496	0.0451	0.0438	0.0574	0.0494	0.0408	0.0547	0.0447	0.0485	0.0448	0.0668
	0.0435	4	1.285	1.0642	3.858	1.3103	1.3213	2.5953	0.9326	0.8781	0.3517	0.0508			0.0426	3.5081	2.5265	2.5171	3.4075	1.963	1.9408	2.5081	1.5265	1.5171	0.3436	0.0443
	0.0241	4	1.3505	1.6894	3.8012	1.2972	1.3123	2.4986	0.8126	0.8223	0.2578	0.0541			0.0414	3.8955	2.3935	2.32	3.4516	1.97	1.9512	2.5955	1.3935	1.32	0.259	0.0577
	0.0518	3.974	1.4577	1.4424	3.9214	1.3016	1.3103	2.5185	0.8523	0.7792	0.1475	0.0515			0.0529	3.8198	2.4558	2.3356	3.4535	1.9876	1.9614	2.6198	1.4558	1.3356	0.1657	0.047
	0.0476	0.9373	0.5702	0.5312	0.0974	0.0973	0.0901	0.0432	0.0492	0.0467	0.1099	0.0487			0.0528	0.9684	0.6918	0.6433	0.0967	0.0994	0.0988	0.575	0.5265	0.0489	0.1168	0.0628
	0.0494	0.9337	0.5671	0.5222	0.0938	0.0998	0.0975	0.0404	0.0477	0.0463	0.0492	0.0455			0.0509	0.9703	0.6366	0.5746	0.0932	0.0988	0.0964	0.0598	0.0478	0.0467	0.0422	0.0466
	0.0336	0.924	0.5615	0.5202	0.0941	0.0984	0.0945	0.041	0.0482	0.0483	0.0656	0.0594			0.0419	1.0488	0.5824	0.6295	0.0966	0.0917	0.0919	0.0456	0.0427	0.0503	0.0577	0.0502
	0.0711	0.0498	0.0412	0.0452	0.0529	0.0465	0.0441	0.0518	0.0532	0.0441	0.0497	0.0678			0.0637	0.0458	0.0448	0.0528	0.057	0.0451	0.0539	0.0636	0.0577	0.0529	0.0426	0.0656
DAY4														DAY4
					NC	SH1	SH2												NC	SH1	SH2
	0.0702	0.0502	0.0435	0.0583	0.063	0.0476	0.0458	0.062	0.0507	0.0497	0.0471	0.0566			0.0632	0.0499	0.0453	0.0441	0.0578	0.0496	0.0415	0.0549	0.0449	0.0483	0.0449	0.0669
	0.0425	3.8808	2.4098	2.3069	4	1.3043	1.3454	3.5736	1.201	1.2342	0.3539	0.0624			0.0411	3.7945	2.3378	2.3146	4	2.2437	2.7122	3.5907	1.9299	1.9294	0.3504	0.05
	0.0087	3.859	2.1773	2.2304	4	1.1891	1.259	3.7829	1.1653	1.1948	0.3663	0.066			0.0213	3.9598	2.1038	2.0059	4	2.1895	2.6146	3.8021	2.0178	1.903	0.3634	0.0584
	0.0524	3.9555	2.272	2.1422	4	1.0916	1.1824	3.636	1.204	1.0357	0.2518	0.0548			0.0537	4	2.2064	2.0212	4	2.8481	2.7226	3.7061	1.8864	1.9047	0.247	0.0475
	0.055	2.2523	0.8162	0.9	2.1533	0.843	0.7101	0.0426	0.0442	0.0422	0.1635	0.0498			0.0531	2.6224	1.3038	1.316	1.7138	1.0095	1.0278	0.0442	0.0443	0.0434	0.1776	0.0634
	0.0535	2.0816	0.8023	0.8493	2.0266	0.8268	0.7429	0.0459	0.0404	0.0462	0.1207	0.0466			0.0509	2.345	1.3264	1.449	1.9252	0.9074	0.8965	0.0444	0.0418	0.0423	0.1231	0.0471
	0.0302	2.1844	0.8061	0.8194	2.0996	0.8049	0.6969	0.0489	0.0405	0.0431	0.0676	0.0632			0.0321	2.4402	1.3624	1.3886	1.8292	0.8849	0.9461	0.0458	0.0462	0.044	0.0658	0.0581
	0.0716	0.0497	0.0426	0.0453	0.0523	0.0465	0.0454	0.0552	0.0671	0.0464	0.0496	0.069			0.0641	0.046	0.0453	0.0531	0.0571	0.0452	0.0539	0.0636	0.0577	0.053	0.0426	0.0659
