# Supplementary material for: Identification of alternative splicing associated with clinical features: from pan-cancers to genitourinary tumors
Source: Front Oncol. 2023 Sep 25;13:1249932. doi: 10.3389/fonc.2023.1249932 (PMC10557043; doi:10.3389/fonc.2023.1249932)
Supplement: Supplementary file 7 [file DataSheet_1.zip › Raw Data/Source data/Figure7 A-D/qPCR-sh-TUBB3.xlsx]

## Sheet: Sheet1
OS	1/										786O	1/
	NC			SH1			SH2					NC			SH1			SH2
GAPDH	16.2738	16.7832	16.629	16.3685	16.8524	16.6981	16.7818	16.8491	16.7702		GAPDH	18.0054	18.2875	17.7706	18.5613	18.3655	17.8238	18.8874	18.3126	18.5649
TUBB3	21.2464	21.2554	21.564	22.8063	22.9648	22.7382	23.3637	23.4721	23.3848		TUBB3	21.4313	21.5057	21.5159	22.3171	22.3252	22.2766	23.2294	23.1624	23.1724
	16.562			16.6397			16.8004					18.0211			18.2502			18.5883
	21.3553			22.8364			23.4069					21.4843			22.3063			23.188
δct	4.79327	0	0	6.19679	0	0	6.60649					3.46317	0	0	4.05611	0	0	4.59975
	2/											2/
	NC			SH1			SH2					NC			SH1			SH2
GAPDH	16.4982	16.5017	16.5445	16.8836	16.7951	16.8828	16.7916	16.5989	16.6106		GAPDH	17.7954	17.9999	17.8884	18.2614	18.0814	17.5516	18.9021	18.5982	18.8876
TUBB3	21.6776	21.602	21.6884	22.8613	22.8325	23.0114	23.5829	23.5428	23.3993		TUBB3	21.243	21.2623	21.329	22.4252	22.4239	22.5121	23.8309	23.8012	23.8173
	16.5148			16.8538			16.6671					17.8946			17.9648			18.796
	21.656			22.9017			23.5083					21.2781			22.4537			23.8165
δct	5.14121	0	0	6.0479	0	0	6.84126					3.38355	0	0	4.48894	0	0	5.0205
	3/											3/
	NC			SH1			SH2					NC			SH1			SH2
GAPDH	15.6134	15.6645	15.7865	16.3328	16.2444	16.3357	16.8652	16.9718	16.9922		GAPDH	18.5988	18.48	18.5671	18.3333	18.0364	18.1563	18.8816	18.5651	18.7274
TUBB3	20.4229	20.6752	20.6035	22.6635	22.6034	22.7736	23.727	23.9916	24.1719		TUBB3	21.899	21.8504	21.9717	22.3989	22.4571	22.6065	23.3557	23.5849	23.4339
	15.6881			16.3043			16.9431					18.5486			18.1753			18.7247
	20.5672			22.6802			23.9635					21.907			22.4875			23.4582
δct	4.87906	0	0	6.37591	0	0	7.02042					3.3584	0	0	4.3122	0	0	4.73343
	NC			SH1			SH2					NC			SH1			SH2
δct	4.79327	5.14121	4.87906	6.19679	6.0479	6.37591	6.60649	6.84126	7.02042			3.46317	3.38355	3.3584	4.05611	4.48894	4.3122	4.59975	5.0205	4.73343
	0.0360646	0.0283363	0.0339826	0.0136326	0.0151147	0.0120409	0.0102624	0.00872121	0.00770269			0.090674	0.0958186	0.0975036	0.0601161	0.0445343	0.0503384	0.0412419	0.0308092	0.0375921
	0.0327945											0.0946654
	1.09987	0.864175	1.03637	0.415756	0.460954	0.367214	0.312972	0.265972	0.23491			0.954463	1.00862	1.02635	0.632801	0.468782	0.529878	0.434125	0.324307	0.395706
