# Supplementary material for: Identification of alternative splicing associated with clinical features: from pan-cancers to genitourinary tumors
Source: Front Oncol. 2023 Sep 25;13:1249932. doi: 10.3389/fonc.2023.1249932 (PMC10557043; doi:10.3389/fonc.2023.1249932)
Supplement: Supplementary file 7 [file DataSheet_1.zip › Raw Data/Source data/Figure8 A-D/CCK8-sh-PCBP2.xlsx]

## Sheet: Sheet1
DAY0														DAY0
T24		NC	SH1	SH2							BLANK			5637		NC	SH1	SH2							BLANK
	0.0472	0.0455	0.0445	0.0465	0.0485	0.0446	0.046	0.0476	0.042	0.0459	0.0469	0.0534			0.0442	0.0434	0.0431	0.0424	0.0441	0.0463	0.0434	0.0432	0.0437	0.0425	0.0436	0.0495
	0.0443	0.5022	0.4679	0.5482	0.0885	0.0934	0.0925	0.0944	0.0944	0.1012	0.1149	0.0508			0.0469	0.4375	0.4456	0.4117	0.0949	0.0905	0.0958	0.0959	0.0979	0.0964	0.1283	0.0468
	0.0509	0.5004	0.505	0.5329	0.0857	0.0863	0.0863	0.0943	0.0983	0.0929	0.0473	0.0448			0.0355	0.461	0.4317	0.4314	0.0852	0.0881	0.0927	0.0905	0.0937	0.0979	0.0446	0.0442
	0.0578	0.4879	0.5239	0.4858	0.0924	0.0974	0.0904	0.089	0.0943	0.0946	0.0579	0.0582			0.052	0.4373	0.452	0.4276	0.0939	0.0979	0.0951	0.0983	0.0983	0.0975	0.0447	0.0514
	0.0485	0.0873	0.0933	0.0921	0.0906	0.0951	0.0899	0.0489	0.0496	0.0401	0.0551	0.0495			0.0498	0.0923	0.0924	0.0989	0.0742	0.0962	0.0911	0.0483	0.0496	0.0524	0.0475	0.0498
	0.0485	0.0955	0.0948	0.0904	0.0893	0.0929	0.0915	0.0438	0.0483	0.0408	0.0461	0.0501			0.0507	0.0949	0.0954	0.0956	0.0991	0.1001	0.0987	0.05	0.0487	0.0466	0.0469	0.0489
	0.0425	0.093	0.0909	0.0907	0.0914	0.0952	0.0956	0.0546	0.068	0.0469	0.0549	0.0519			0.0508	0.0924	0.0955	0.0967	0.1053	0.1038	0.0967	0.0549	0.0519	0.0565	0.0493	0.0516
	0.0519	0.0497	0.0488	0.05	0.0505	0.0508	0.0505	0.051	0.051	0.0533	0.0516	0.062			0.0531	0.052	0.0517	0.0519	0.0525	0.0498	0.0519	0.0531	0.0592	0.0511	0.0498	0.0519
DAY1														DAY1
					NC	SH1	SH2												NC	SH1	SH2
	0.0458	0.0437	0.0427	0.0452	0.0473	0.0436	0.0449	0.0478	0.0423	0.0473	0.0487	0.0677			0.044	0.0434	0.0434	0.043	0.0451	0.0456	0.0451	0.0453	0.0475	0.0461	0.0474	0.0445
	0.0385	2.9787	1.1949	1.1747	0.7498	0.698	0.6931	0.0898	0.0862	0.0955	0.179	0.0633			0.0415	3.7581	1.3974	1.2026	0.7953	0.6589	0.683	0.0936	0.0964	0.0964	0.1831	0.0456
	0.0268	3.0101	1.1763	1.1641	0.7307	0.6688	0.7167	0.0856	0.0886	0.0924	0.1261	0.0551			0.0163	4	1.4465	1.2056	0.8925	0.6819	0.7036	0.0999	0.0998	0.0965	0.1165	0.0545
	0.0543	2.9761	1.2071	1.1761	0.7757	0.656	0.7087	0.0886	0.0949	0.09	0.0502	0.053			0.05	4	1.3029	1.238	0.8324	0.722	0.6962	0.0917	0.0927	0.0925	0.0473	0.0481
	0.0451	0.0942	0.0915	0.0904	0.0924	0.0979	0.0911	0.049	0.0493	0.0458	0.0536	0.0494			0.0465	0.0913	0.0905	0.097	0.0967	0.1088	0.0992	0.0402	0.0418	0.0451	0.0447	0.0503
	0.0469	0.0905	0.0914	0.0912	0.0978	0.0905	0.0912	0.047	0.0471	0.0388	0.0441	0.05			0.0493	0.0929	0.0924	0.0979	0.0934	0.099	0.0868	0.0417	0.0479	0.0477	0.0442	0.0487
	0.0289	0.0914	0.0905	0.0984	0.0949	0.0916	0.0973	0.0491	0.0752	0.0529	0.0597	0.0597			0.034	0.0938	0.0992	0.0996	0.0915	0.0952	0.0915	0.0433	0.0429	0.0495	0.0466	0.0593
	0.0485	0.0466	0.0456	0.0468	0.0477	0.0484	0.0484	0.0495	0.0499	0.053	0.051	0.0615			0.0484	0.048	0.0486	0.0492	0.0508	0.0468	0.0494	0.0522	0.0601	0.0506	0.0509	0.0524
DAY2														DAY2
								NC	SH1	SH2												NC	SH1	SH2
	0.0459	0.044	0.043	0.0455	0.0478	0.0446	0.046	0.0488	0.0436	0.0488	0.0502	0.0467			0.0442	0.0432	0.0433	0.0432	0.0456	0.0464	0.0466	0.0472	0.0501	0.0493	0.0516	0.044
	0.0398	4	3.7465	4	3.321	1.126	1.0859	0.8181	0.7577	0.7701	0.2409	0.0459			0.0363	3.8738	3.9861	4	4	1.5463	1.6264	1.4215	0.8572	0.7999	0.2684	0.0422
	0.036	4	3.9019	4	2.7859	1.0836	1.088	0.8568	0.7371	0.783	0.1513	0.0476			0.0002	4	4	4	4	1.5141	1.5501	1.3706	0.9617	0.8112	0.2393	0.0441
	0.0557	4	3.64	3.8294	3.0358	1.1345	0.9646	0.9072	0.7211	0.7652	0.1116	0.0532			0.0498	4	4	4	4	1.5	1.58	1.427	0.8503	0.8042	0.1241	0.0507
	0.0456	0.0895	0.0854	0.0928	0.094	0.0961	0.0926	0.0446	0.045	0.0406	0.0459	0.0507			0.0462	0.0923	0.0909	0.0981	0.0945	0.0924	0.0936	0.0454	0.0467	0.0413	0.0442	0.0524
	0.0473	0.0905	0.0958	0.0919	0.0942	0.0986	0.0936	0.0499	0.0419	0.0443	0.0412	0.051			0.0488	0.0903	0.0978	0.102	0.1005	0.0949	0.0982	0.0465	0.0476	0.0423	0.0479	0.0503
	0.0295	0.0943	0.0994	0.094	0.0905	0.0997	0.0945	0.0457	0.0417	0.0437	0.0525	0.0639			0.0256	0.0979	0.0919	0.1004	0.0961	0.0908	0.0936	0.0468	0.0438	0.0483	0.0502	0.0683
	0.0497	0.0475	0.0467	0.0486	0.0491	0.0506	0.0499	0.051	0.052	0.0553	0.053	0.0638			0.0492	0.0485	0.0494	0.0503	0.0521	0.0487	0.0511	0.0554	0.0739	0.0533	0.0539	0.0557
DAY3														DAY3
		NC	SH1	SH2												NC	SH1	SH2
	0.045	0.043	0.0421	0.0448	0.0472	0.0444	0.046	0.0493	0.0437	0.0498	0.0506	0.0427			0.0382	0.038	0.0402	0.0421	0.0454	0.0464	0.047	0.047	0.0491	0.048	0.0503	0.0497
	0.0345	4	3.9792	4	4	3.3297	3.9297	2.8069	1.436	1.2519	0.3285	0.0451			0.0297	3.7927	3.9034	4	4	3.8592	3.931	3.972	3.9872	4	0.2978	0.0479
	0.0001	4	4	4	4	3.9835	4	2.7065	1.2862	1.2352	0.2856	0.0485			-0.0015	4	4	4	4	3.9559	4	4	3.9914	4	0.2846	0.0509
	0.0549	4	4	4	4	3.9452	4	2.7452	1.2966	1.2631	0.1557	0.0509			0.0468	4	4	4	4	3.9027	3.9991	3.7156	3.7237	3.8682	0.1891	0.0491
	0.0452	1.375	0.9187	1.0706	0.0874	0.0961	0.0903	0.0456	0.0419	0.0497	0.1231	0.0528			0.0451	1.563	1.1514	1.2062	0.0852	0.0987	0.0934	0.0483	0.0462	0.042	0.1247	0.0534
	0.0471	1.3583	0.8795	1.14	0.0912	0.0999	0.0953	0.0464	0.0452	0.046	0.0439	0.0523			0.0478	1.6005	1.2681	1.198	0.0947	0.0965	0.0918	0.0458	0.0402	0.0464	0.0437	0.0513
	0.0152	1.3862	0.8858	1.1095	0.0922	0.0915	0.0929	0.0427	0.0431	0.0485	0.0505	0.0683			0.0079	1.5629	1.1762	1.1577	0.0913	0.0908	0.0976	0.0482	0.0448	0.0436	0.0479	0.0705
	0.0495	0.0472	0.0466	0.0487	0.0497	0.0505	0.0499	0.0511	0.0524	0.0557	0.0543	0.065			0.0473	0.0479	0.0501	0.052	0.0545	0.0517	0.0542	0.0581	0.0682	0.0554	0.0554	0.0574
DAY4														DAY4
					NC	SH1	SH2												NC	SH1	SH2
	0.0463	0.0438	0.0429	0.0455	0.0477	0.0443	0.0462	0.0491	0.0435	0.0502	0.0503	0.0482			0.0443	0.0431	0.0433	0.0432	0.0449	0.0467	0.0479	0.0475	0.0495	0.0486	0.0514	0.0411
	0.0378	3.7106	3.9737	3.7466	4	3.335	3.8986	3.9528	3.9889	4	0.4536	0.0601			0.0413	3.7725	3.9268	4	4	3.8821	4	3.9777	4	3.608	0.3151	0.0402
	0.0119	4	4	4	4	4	4	4	4	4	0.3123	0.0496			0.0057	3.9179	3.9724	4	4	3.9419	4	4	4	3.3594	0.3159	0.0437
	0.0571	4	4	4	4	4	3.8986	4	3.9818	3.8644	0.2266	0.0487			0.0512	4	3.956	4	4	3.9254	4	4	3.9832	3.4993	0.2471	0.0497
	0.047	3.4843	1.6584	1.702	2.0831	1.0923	1.4108	0.0518	0.0505	0.0402	0.1576	0.0434			0.0471	3.8786	3.8527	4	1.7634	1.3613	1.4014	0.0458	0.0447	0.0439	0.206	0.0444
	0.0487	3.3776	1.6193	1.5618	2.0493	1.2537	1.3784	0.0486	0.0467	0.0428	0.1277	0.0525			0.0511	3.9471	3.9422	4	1.9081	1.3414	1.4268	0.0491	0.0491	0.0448	0.1137	0.0529
	0.0238	3.5293	1.5655	1.6578	2.0095	1.2113	1.3811	0.0542	0.0502	0.045	0.0534	0.0613			0.03	3.6484	3.6338	3.8558	1.8135	1.3671	1.3993	0.047	0.0499	0.0442	0.0498	0.0602
	0.0507	0.0485	0.0477	0.0495	0.0508	0.0512	0.0505	0.0516	0.0526	0.0569	0.0549	0.0651			0.0511	0.0498	0.0505	0.0514	0.0532	0.0503	0.0525	0.0559	0.066	0.0537	0.0547	0.0567
