# Supplementary material for: Identification of alternative splicing associated with clinical features: from pan-cancers to genitourinary tumors
Source: Front Oncol. 2023 Sep 25;13:1249932. doi: 10.3389/fonc.2023.1249932 (PMC10557043; doi:10.3389/fonc.2023.1249932)
Supplement: Supplementary file 7 [file DataSheet_1.zip › Raw Data/Source data/Figure8 A-D/qPCR-sh-PCBP2.xlsx]

## Sheet: Sheet1
T24	1/										5637	1/
	NC			SH1			SH2					NC			SH1			SH2
GAPDH	16.3451	16.4425	16.2735	17.0181	16.7077	17.0396	16.2459	16.6964	16.2597		GAPDH	13.7788	13.8825	13.0243	13.0265	13.5958	12.925	13.7918	13.5901	13.8832
PCBP2	25.6753	25.9883	25.884	27.8523	27.8142	27.7979	27.2362	27.1475	27.0613		PCBP2	20.2866	19.6984	20.5941	21.0208	21.058	21.1037	21.2716	21.151	21.3549
	16.3537			16.9218			16.4007					13.5619			13.1824			13.755
	25.8492			27.8215			27.1483					20.193			21.0608			21.2592
δct	9.49548	0	0	10.8997	0	0	10.7476					6.63116	0	0	7.8784	0	0	7.50416
	2/											2/
GAPDH	16.4913	16.4285	16.1931	16.6522	16.5644	16.6217	15.8954	16.7127	16.1902		GAPDH	13.7401	13.3212	13.843	13.6562	12.8699	13.0324	12.9766	12.9368	13.525
PCBP2	26.2578	26.0664	26.1753	27.5981	27.6138	27.4629	27.2016	27.1297	27.3609		PCBP2	19.8734	20.9624	19.7484	20.961	21.0921	20.9485	20.5989	20.469	20.5661
	16.371			16.6127			16.2661					13.6348			13.1862			13.1461
	26.1665			27.5583			27.2307					20.1947			21.0005			20.5447
δct	9.79551	0	0	10.9455	0	0	10.9646					6.55993	0	0	7.81438	0	0	7.39852
	3/											3/
GAPDH	15.8087	15.6771	16.0075	16.6333	16.6695	16.8662	16.8324	16.8728	16.798		GAPDH	13.7486	12.8493	13.2012	13.029	13.0602	13.6183	13.7844	13.8659	13.6751
PCBP2	25.3823	25.2082	25.0848	28.0625	27.5244	28.0542	27.8371	27.7374	27.7193		PCBP2	19.3727	19.9905	20.1908	20.7951	20.5399	20.6373	21.2252	21.3343	21.078
	15.8311			16.723			16.8344					13.2664			13.2358			13.7751
	25.2251			27.8804			27.7646					19.8513			20.6574			21.2125
δct	9.39402	0	0	11.1574	0	0	10.9302					6.58497	0	0	7.42157	0	0	7.43738
	NC			SH1			SH2					NC			SH1			SH2
	9.49548	9.79551	9.39402	10.8997	10.9455	11.1574	10.7476	10.9646	10.9302			6.63116	6.55993	6.58497	7.8784	7.81438	7.42157	7.50416	7.39852	7.43738
	0.0013854	0.00112527	0.00148634	0.000523451	0.000507072	0.00043782	0.000581619	0.000500409	0.000512484			0.0100884	0.010599	0.0104166	0.00424976	0.00444261	0.0058329	0.00550837	0.00592684	0.00576934
	0.00133234											0.010368
	1.04165	0.846067	1.11755	0.393572	0.381257	0.329188	0.437307	0.376247	0.385326			0.972843	1.02208	1.0045	0.409813	0.42841	0.562478	0.531183	0.571537	0.556349
